# Supplementary material for: Effects of Plant Diversity, Functional Group Composition, and Fertilization on Soil Microbial Properties in Experimental Grassland
Source: PLoS One. 2015 May 4;10(5):e0125678. doi: 10.1371/journal.pone.0125678 (PMC4418810; doi:10.1371/journal.pone.0125678)
Supplement: S1 Dataset — (XLS) [file pone.0125678.s002.xls]

## Sheet: Metadata
Experiment:	Effects of plant diversity, functional group composition, and fertilization on soil microbial properties in experimental grassland. Jena Experiment 2008
Author of this data file	Tanja Strecker
Authors of the associated research article	Tanja Strecker, Romain Barnard, Pascal Niklaus, Michael Scherer-Lorenzen, Stefan Scheu, Alexandra Weigelt, Nico Eisenhauer
Factors	Description
Plot	name of the plot
Block	name of the block
FERT	treatments: c=control/unfertilized; n=fertilized with 100 kg N/ha
SR	plant species richness level: 1,2,4,8,16, and 60 plant species
logSR	log of plant species richness level
FR	number of plant functional groups: 1,2,3,4
GR	absence/presence of grasses: 0,1
SH	absence/presence of small herbs: 0,1
TH	absence/presence of tall herbs: 0,1
LEG	absence/presence of legumes: 0,1
Variables	Description	Unit
MBCCFE	soil microbial biomass carbon, measured by chloroform fumigation extraction	(µg C g-1 dry soil)
MBNCFE	soil microbial biomass nitron, measured by chloroform fumigation extraction	(µg N g-1 dry soil)
CN ratio	C-to-N ratio of soil microbial biomass, calculated by MBCCFE and MBNCFE.
logMBCCFE	log of soil microbial biomass carbon, measured by chloroform fumigation extraction	(µg C g-1 dry soil)
logMBN	log of soil microbial biomass nitron, measured by chloroform fumigation extraction	(µg N g-1 dry soil)
covH2O	soil moisture	water in fresh soil (mass%)
logBR	log of soil microbial bassal respiration	(µL O2 h-1 g-1 dry soil)
logMBCSIR	log of soil microbial biomass carbon, measured by substrate induced respiration	(µg Cmic g-1 dry soil)
logqO2	log of soil microbial specific respiration, measured by substrate induced respiration	(µL O2 mg-1 MBC h-1)
TotalBMtarget	Total aboveground plant biomass of sown species	dry weight (g/m²)
TotalBMtargetweed	Total aboveground plant biomass of sown species and weed species	dry weight (g/m²)

## Sheet: Data microbial, plant biomass
Plot	Block	FERT	SR	logSR	FR	GR	SH	TH	LEG	logMBCCFE	logMBN	covH2O	logBR	logMBCSIR	logqO2	MBCCFE	MBNCFE	CN ratio	TotalBMtarget	TotalBMtargetweed
B1A01	B1	c	16	1.20412	4	1	1	1	1	2.56918	1.82098	17.9314	0.171635	2.78563	0.386002	370.838	66.2186	5.60021	410.597	515.993
B1A02	B1	c	8	0.90309	2	1	0	1	0	2.52657	1.74767	19.5773	0.241844	2.68959	0.552255	336.177	55.9327	6.01037	379.307	421.623
B1A03	B1	c	8	0.90309	3	1	1	0	1	2.69685	1.86321	15.2931	0.225539	2.79822	0.427317	497.562	72.981	6.81769	436.46	518.627
B1A04	B1	c	4	0.60206	4	1	1	1	1	2.66212	1.90542	19.7463	0.24247	2.82099	0.421477	459.324	80.4298	5.71088	215.5	485
B1A05	B1	c	2	0.30103	1	0	0	0	1			16.3538	0.0368918	2.62602	0.41087				372.237	400.153
B1A06	B1	c	16	1.20412	2	1	0	1	0	2.64933	1.86237	18.356	0.235233	2.80468	0.430557	445.992	72.8404	6.12287	314.437	381.037
B1A07	B1	c	2	0.30103	1	0	0	1	0	2.67002	1.91843	18.8779	0.200503	2.88728	0.313222	467.756	82.8754	5.64409	116.04	150.583
B1A08	B1	c	1	0	1	0	0	0	1	2.43053	1.71976	17.1274	0.0367833	2.72752	0.309268	269.479	52.4522	5.13762	28.4733	263.667
B1A09	B1	c	1	0	1	1	0	0	0	2.62281	1.8642	19.0826	0.237162	2.74122	0.495937	419.577	73.1477	5.73603	51.4767	503.767
B1A11	B1	c	16	1.20412	1	0	0	1	0	2.62762	1.88909	21.6139	0.322741	2.819	0.503738	424.248	77.4622	5.47684	305.816	346.599
B1A12	B1	c	8	0.90309	1	0	0	0	1	2.57975	1.84086	20.3263	0.051746	2.69955	0.352192	379.97	69.3197	5.48141	182.387	461.42
B1A13	B1	c	4	0.60206	1	0	0	0	1	2.69899	1.99019	18.8707	0.0907049	2.76578	0.324921	500.023	97.767	5.11443	344.18	506.38
B1A14	B1	c	4	0.60206	1	1	1	1	1	2.55343	1.78938	16.2665	0.290673	2.83285	0.457821	357.627	61.5711	5.80837	362.753	426.867
B1A15	B1	c	1	0	1	0	0	1	0	2.70042	1.91491	19.4285	0.557917	2.89652	0.6614	501.678	82.2078	6.10255	212.453	337.07
B1A16	B1	c	2	0.30103	2	1	1	0	0	2.7409	1.98383	19.3321	0.248889	2.74304	0.505845	550.675	96.3449	5.71566	173.6	250.267
B1A17	B1	c	2	0.30103	2	1	0	1	0	2.64271	1.88477	18.4114	0.174956	2.75519	0.419768	439.248	76.6952	5.72719	176.99	215.93
B1A18	B1	c	1	0	1	0	1	0	0	2.69126	1.92443	19.5989	0.456803	2.8825	0.574299	491.2	84.0293	5.84558	21.7667	108.293
B1A19	B1	c	4	0.60206	3	1	1	1	0	2.66527	1.91744	18.3228	0.245148	2.81458	0.430569	462.669	82.6872	5.59541	240.82	278.507
B1A20	B1	c	16	1.20412	3	0	1	1	1	2.50876	1.81603	21.0013	0.148843	2.81001	0.338829	322.669	65.4674	4.92869	702.167	708.38
B1A21	B1	c	4	0.60206	2	1	0	1	0	2.62514	1.76449	17.4876	0.202327	2.8449	0.357426	421.835	58.1419	7.25527	170.183	273.713
B2A01	B2	c	4	0.60206	4	1	1	1	1	2.62526	1.86701	19.9521	0.139356	2.74593	0.393423	421.954	73.6218	5.73137	272.403	352.77
B2A02	B2	c	2	0.30103	1	1	0	0	0	2.6272	1.78969	19.6038	0.257073	2.76418	0.492893	423.84	61.616	6.87873	325.133	360.643
B2A03	B2	c	60	1.77815	4	1	1	1	1	2.70059	1.91267	22.3453	0.284964	2.83363	0.45133	501.867	81.7844	6.13647	995.427	995.427
B2A04	B2	c	1	0	1	0	0	1	0	2.55078	1.76446	17.2182	0.0722059	2.632	0.440206	355.449	58.1377	6.11392	23.35	162.683
B2A05	B2	c	1	0	1	1	0	0	0	2.61432	1.98082	18.7923	0.160898	2.77217	0.388732	411.457	95.6807	4.30032	283.433	616.433
B2A06	B2	c	4	0.60206	2	0	1	0	1	2.75403	1.97544	21.8093	0.197857	2.84908	0.348781	567.584	94.502	6.00606	503.54	538.363
B2A08	B2	c	2	0.30103	2	0	0	1	1	2.66545	1.93507	20.4597	0.0416607	2.82634	0.215319	462.86	86.1134	5.375	274.747	352.577
B2A09	B2	c	4	0.60206	1	0	1	0	0	2.76476	2.09337	22.4759	0.27563	2.98068	0.294947	581.78	123.986	4.6923	366.31	424.677
B2A10	B2	c	16	1.20412	2	1	1	0	0	2.83059	2.03444	23.1032	0.498523	2.97661	0.521911	676.995	108.253	6.25384	262.931	401.398
B2A12	B2	c	8	0.90309	1	0	0	1	0	2.67547	1.89228	22.1611	0.128845	2.71772	0.411123	473.665	78.034	6.06998	250.783	263.983
B2A13	B2	c	1	0	1	0	1	0	0	2.57655	1.83722	18.5719	0.140519	2.80068	0.33984	377.178	68.7412	5.48693	67.6933	136.793
B2A14	B2	c	8	0.90309	4	1	1	1	1	2.62834	1.871	19.9798	0.2257	2.80208	0.423624	424.956	74.3013	5.71936	300.517	355.05
B2A15	B2	c	1	0	1	0	0	0	1	2.6717	2.07881	19.6471	0.0420027	2.76835	0.273649	469.567	119.897	3.91643	115.633	159.4
B2A16	B2	c	4	0.60206	3	0	1	1	1	2.78761	2.15142	22.1837	0.332697	2.94349	0.389206	613.212	141.715	4.32708	441.067	690.94
B2A17	B2	c	8	0.90309	2	0	1	0	1	2.73611	2.0999	21.8986	0.245037	2.88689	0.358145	544.643	125.863	4.32728	618.803	624.643
B2A18	B2	c	16	1.20412	4	1	1	1	1	2.85526	2.27166	23.6725	0.373573	2.96781	0.405763	716.571	186.921	3.83354	287.353	318.92
B2A19	B2	c	2	0.30103	1	0	1	0	0	2.72328	2.12991	28.696	0.285447	2.86921	0.416235	528.785	134.868	3.92076	283.753	540.853
B2A20	B2	c	2	0.30103	2	0	1	0	1	2.74605	2.19724	23.5196	0.146846	2.82305	0.323797	557.245	157.484	3.53843	165.373	219.34
B2A21	B2	c	8	0.90309	3	0	1	1	1	2.74369	2.2325	24.7551	0.292647	2.9228	0.369849	554.236	170.806	3.24483	683.92	736.133
B2A22	B2	c	16	1.20412	3	1	0	1	1	2.74017	2.20109	26.5785	0.162229	2.82892	0.333305	549.758	158.886	3.46007	939.517	1013.85
B1A01	B1	n	16	1.20412	4	1	1	1	1	2.59648	1.85702	17.4629	0.129102	2.75924	0.369861	394.889	71.9479	5.48854	292.98	474.01
B1A02	B1	n	8	0.90309	2	1	0	1	0	2.64679	1.85701	19.2039	0.119754	2.67661	0.443146	443.398	71.9458	6.16295	742.56	931.06
B1A03	B1	n	8	0.90309	3	1	1	0	1	2.68576	1.92522	16.9342	-0.011286	2.67201	0.316708	485.015	84.1825	5.76147	842.71	875.39
B1A04	B1	n	4	0.60206	4	1	1	1	1	2.65307	1.92505	22.3986	0.126158	2.73292	0.393243	449.857	84.1485	5.34599	203.3	773.7
B1A05	B1	n	2	0.30103	1	0	0	0	1	2.57708	1.81607	16.0583	-0.121174	2.6138	0.26503	377.642	65.4737	5.76784	15.84	517.24
B1A06	B1	n	16	1.20412	2	1	0	1	0	2.62613	1.88441	16.4595	0.06487	2.82106	0.243814	422.798	76.6322	5.51724	751.3	852.7
B1A07	B1	n	2	0.30103	1	0	0	1	0	2.63763	1.88569	16.9647	-0.013614	2.75156	0.234825	434.143	76.8579	5.64864	419.6	521.3
B1A08	B1	n	1	0	1	0	0	0	1	2.57882	1.85125	17.7955	0.127819	2.78009	0.347727	379.16	70.9991	5.34035	131.5	586.2
B1A09	B1	n	1	0	1	1	0	0	0	2.34427	1.64993	18.3397	-0.127953	2.70115	0.170893	220.938	44.6613	4.94695	31.4	698.3
B1A11	B1	n	16	1.20412	1	0	0	1	0	2.63351	1.87273	21.4532	0.165927	2.89184	0.274088	430.04	74.5982	5.76476	331.03	377.53
B1A12	B1	n	8	0.90309	1	0	0	0	1	2.6088	1.87154	26.1109	-0.0725162	2.68772	0.23976	406.253	74.3938	5.46085	31.7	451.5
B1A13	B1	n	4	0.60206	1	0	0	0	1	2.51607	1.80803	18.6242	-0.0823551	2.66132	0.256321	328.15	64.2734	5.10554	289.2	735.2
B1A14	B1	n	4	0.60206	1	1	1	1	1	2.42757	1.71204	16.5827	0.142845	2.8013	0.341549	267.653	51.5279	5.19432	518.63	690.53
B1A15	B1	n	1	0	1	0	0	1	0	2.6223	1.85984	19.7511	-0.0159706	2.74746	0.236572	419.085	72.4171	5.7871	153.41	670.71
B1A16	B1	n	2	0.30103	2	1	1	0	0	2.70538	1.93111	19.2086	0.00446431	2.74656	0.257902	507.437	85.3315	5.94665	270.2	460.6
B1A17	B1	n	2	0.30103	2	1	0	1	0	2.78926	1.99163	17.589	0.253953	2.86771	0.386238	615.545	98.0904	6.27528	699.4	790.5
B1A18	B1	n	1	0	1	0	1	0	0	2.58798	1.84981	17.9612	-0.0380885	2.72506	0.236852	387.241	70.7638	5.4723	13.1	353.5
B1A19	B1	n	4	0.60206	3	1	1	1	0	2.67867	1.93174	20.356	0.128056	2.85051	0.277549	477.168	85.4553	5.58383	465.45	619.95
B1A20	B1	n	16	1.20412	3	0	1	1	1	2.69029	1.94913	20.6858	0.129814	2.8445	0.285311	490.102	88.9473	5.51003	812.8	916.4
B1A21	B1	n	4	0.60206	2	1	0	1	0	2.69097	1.93392	19.0569	0.0995342	2.79098	0.308549	490.876	85.8861	5.71543	429.54	1084.54
B2A01	B2	n	4	0.60206	4	1	1	1	1	2.66282	1.89775	20.387	0.103723	2.81903	0.284697	460.061	79.022	5.82194	357.5	578.3
B2A02	B2	n	2	0.30103	1	1	0	0	0	2.75037	1.94833	19.0452	0.0981948	2.91426	0.183938	562.824	88.7831	6.33931	550.8	702.7
B2A03	B2	n	60	1.77815	4	1	1	1	1	2.6495	1.87132	23.5793	0.32781	2.9216	0.406206	446.165	74.3563	6.00036	1397.1	1397.1
B2A04	B2	n	1	0	1	0	0	1	0	2.47067	1.74734	18.3727	-0.130877	2.59433	0.274794	295.574	55.8912	5.28837	260.7	397.1
B2A05	B2	n	1	0	1	1	0	0	0	2.59975	1.85213	18.2852	-0.105081	2.76334	0.131576	397.877	71.1419	5.59273	280.2	1087.9
B2A06	B2	n	4	0.60206	2	0	1	0	1	2.76599	1.96428	21.5911	0.112268	2.91675	0.19552	583.427	92.1045	6.33441	552.242	597.974
B2A08	B2	n	2	0.30103	2	0	0	1	1	2.77521	1.98548	19.644	0.0964046	2.93989	0.156511	595.95	96.7118	6.16212	263.3	409.9
B2A09	B2	n	4	0.60206	1	0	1	0	0	2.91377	2.11509	23.0743	0.179425	2.95649	0.222936	819.923	130.343	6.29049	451.29	638.79
B2A10	B2	n	16	1.20412	2	1	1	0	0	2.89776	2.10889	24.4449	0.304413	3.00662	0.29779	790.25	128.496	6.15	573.44	743.14
B2A12	B2	n	8	0.90309	1	0	0	1	0	2.6721	1.91471	24.736	0.203867	2.91378	0.290089	470	82.1695	5.71988	632.34	637.44
B2A13	B2	n	1	0	1	0	1	0	0	2.4987	1.78974	19.6956	0.130639	2.77312	0.35752	315.281	61.6226	5.11632	180.24	378.54
B2A14	B2	n	8	0.90309	4	1	1	1	1	2.59993	1.88989	21.5541	0.250823	2.88798	0.362838	398.042	77.6052	5.12906	436.3	606.8
B2A15	B2	n	1	0	1	0	0	0	1	2.53746	1.95554	19.7755	0.26428	2.69834	0.565939	344.718	90.2697	3.81876	271.3	502.7
B2A16	B2	n	4	0.60206	3	0	1	1	1	2.74387	2.13489	22.0073	0.147701	2.93429	0.21341	554.462	136.424	4.06427	872.59	883.93
B2A17	B2	n	8	0.90309	2	0	1	0	1	2.78304	2.21255	21.893	0.302465	3.04828	0.254186	606.796	163.135	3.71958	622.2	643.4
B2A18	B2	n	16	1.20412	4	1	1	1	1	2.8426	2.21335	22.6086	0.267036	2.94422	0.322816	695.983	163.436	4.25846	260.03	434.009
B2A19	B2	n	2	0.30103	1	0	1	0	0	2.71556	2.10731	22.1569	0.178083	2.89697	0.281109	519.467	128.029	4.0574	376.02	433.23
B2A20	B2	n	2	0.30103	2	0	1	0	1	2.74947	2.16994	23.2035	0.1293	2.93568	0.193621	561.658	147.892	3.79776	155.69	436.79
B2A21	B2	n	8	0.90309	3	0	1	1	1	2.80215	2.24073	24.0917	0.203178	2.8663	0.336879	634.086	174.072	3.64266	813	862.7
B2A22	B2	n	16	1.20412	3	1	0	1	1	2.62807	2.10786	23.4382	0.0827493	2.86386	0.218889	424.69	128.192	3.31293	1112.56	1179.02
