# Supplementary material for: Effects of Plant Diversity, Functional Group Composition, and Fertilization on Soil Microbial Properties in Experimental Grassland
Source: PLoS One. 2015 May 4;10(5):e0125678. doi: 10.1371/journal.pone.0125678 (PMC4418810; doi:10.1371/journal.pone.0125678)
Supplement: S2 Dataset — (XLS) [file pone.0125678.s003.xls]

## Sheet: Metadata
Experiment:	Effects of plant diversity, functional group composition, and fertilization on soil microbial properties in experimental grassland. Jena Experiment 2008
Responsible for data:	Alexandra Weigelt
Author of this data file:	Tanja Strecker
Authors of the associated research article:	Tanja Strecker, Romain Barnard, Pascal Niklaus, Michael Scherer-Lorenzen, Stefan Scheu, Alexandra Weigelt, Nico Eisenhauer
Factors/Variables	Description
Plot	name of the plot
FERT	treatments: c=control/unfertilized; n=fertilized with 100 kg N/ha
sownSR	sown plant species richness level: 1,2,4,8 and 16.
realSR	realized plant species richness level.
numGR	number of sown grass species
realGR	realized number of sown grass species
numSH	number of sown small herb species
realSH	realized number of sown small herb species
numTH	number of sown tall herb species
realTH	realized number of sown tall herb species
numLEG	number of sown legume species
realLEG	realized number of sown legume species

## Sheet: Data realized species richness
Plot	FERT	sownSR	realSR	numGR	realGR	numSH	realSH	numTH	realTH	numLEG	realLEG
B1A01	c	16	8	4	2	4	2	4	1	4	3
B1A02	c	8	7	4	4	0	0	4	3	0	0
B1A03	c	8	4	3	2	3	1	0	0	2	1
B1A04	c	4	4	1	1	1	1	1	1	1	1
B1A05	c	2	1	0	0	0	0	0	0	2	1
B1A06	c	16	12	8	6	0	0	8	6	0	0
B1A07	c	2	2	0	0	0	0	2	2	0	0
B1A08	c	1	1	0	0	0	0	0	0	1	1
B1A11	c	16	10	0	0	0	0	16	10	0	0
B1A12	c	8	3	0	0	0	0	0	0	8	3
B1A13	c	4	2	0	0	0	0	0	0	4	2
B1A14	c	8	6	2	2	2	2	2	1	2	1
B1A15	c	1	1	0	0	0	0	1	1	0	0
B1A16	c	2	2	1	1	1	1	0	0	0	0
B1A17	c	2	2	1	1	0	0	1	1	0	0
B1A18	c	1	1	0	0	1	1	0	0	0	0
B1A19	c	4	3	2	2	1	1	1	0	0	0
B1A20	c	16	9	0	0	6	4	5	4	5	1
B1A21	c	4	4	2	2	0	0	2	2	0	0
B2A01	c	4	3	1	0	1	1	1	1	1	1
B2A02	c	2	2	2	2	0	0	0	0	0	0
B2A04	c	1	1	0	0	0	0	1	1	0	0
B2A05	c	1	1	1	1	0	0	0	0	0	0
B2A06	c	4	3	0	0	2	2	0	0	2	1
B2A08	c	2	1	0	0	0	0	1	1	1	0
B2A09	c	4	4	0	0	4	4	0	0	0	0
B2A10	c	16	10	8	4	8	6	0	0	0	0
B2A12	c	8	6	0	0	0	0	8	6	0	0
B2A13	c	1	1	0	0	1	1	0	0	0	0
B2A14	c	8	6	2	1	2	2	2	1	2	2
B2A15	c	1	0	0	0	0	0	0	0	1	0
B2A16	c	4	4	0	0	2	2	1	1	1	1
B2A17	c	8	6	0	0	4	4	0	0	4	2
B2A18	c	16	7	4	2	4	2	4	1	4	2
B2A19	c	2	2	0	0	2	2	0	0	0	0
B2A20	c	2	1	0	0	1	1	0	0	1	0
B2A21	c	8	5	0	0	2	2	3	2	3	1
B2A22	c	16	8	5	3	0	0	5	2	6	3
B3A01	c	1	1	0	0	0	0	1	1	0	0
B3A02	c	2	2	1	1	0	0	1	1	0	0
B3A03	c	4	4	1	1	1	1	0	0	2	2
B3A04	c	8	6	8	6	0	0	0	0	0	0
B3A05	c	8	4	3	1	0	0	2	2	3	1
B3A06	c	1	1	1	1	0	0	0	0	0	0
B3A07	c	8	4	2	1	2	1	2	2	2	0
B3A08	c	2	2	2	2	0	0	0	0	0	0
B3A09	c	16	12	16	12	0	0	0	0	0	0
B3A11	c	4	4	2	2	2	2	0	0	0	0
B3A12	c	1	1	0	0	0	0	0	0	1	1
B3A13	c	4	3	4	3	0	0	0	0	0	0
B3A16	c	16	5	0	0	8	4	0	0	8	1
B3A17	c	1	1	0	0	1	1	0	0	0	0
B3A19	c	2	2	1	1	1	1	0	0	0	0
B3A20	c	8	3	0	0	0	0	4	2	4	1
B3A21	c	2	1	0	0	0	0	0	0	2	1
B3A22	c	16	9	4	1	4	3	4	4	4	1
B3A23	c	4	3	1	0	1	1	1	1	1	1
B3A24	c	16	8	6	3	5	2	0	0	5	3
B4A02	c	16	13	5	4	5	4	6	5	0	0
B4A04	c	4	3	1	1	1	1	1	1	1	0
B4A06	c	8	8	0	0	8	8	0	0	0	0
B4A07	c	4	2	0	0	0	0	2	1	2	1
B4A08	c	8	7	4	3	4	4	0	0	0	0
B4A09	c	1	1	0	0	0	0	0	0	1	1
B4A10	c	8	7	2	2	3	3	3	2	0	0
B4A11	c	4	2	1	1	0	0	2	1	1	0
B4A12	c	1	1	1	1	0	0	0	0	0	0
B4A13	c	1	1	0	0	0	0	1	1	0	0
B4A14	c	2	2	0	0	2	2	0	0	0	0
B4A15	c	2	1	0	0	1	1	0	0	1	0
B4A16	c	8	3	2	1	2	1	2	1	2	0
B4A17	c	2	2	0	0	0	0	2	2	0	0
B4A18	c	16	8	4	2	4	4	4	1	4	1
B4A20	c	16	4	0	0	0	0	8	2	8	2
B4A21	c	2	2	0	0	0	0	1	1	1	1
B4A22	c	4	2	0	0	0	0	4	2	0	0
B1A01	n	16	8	4	2	4	3	4	1	4	2
B1A02	n	8	7	4	4	0	0	4	3	0	0
B1A03	n	8	4	3	2	3	1	0	0	2	1
B1A04	n	4	1	1	1	1	0	1	0	1	0
B1A05	n	2	2	0	0	0	0	0	0	2	2
B1A06	n	16	10	8	6	0	0	8	4	0	0
B1A07	n	2	2	0	0	0	0	2	2	0	0
B1A08	n	1	1	0	0	0	0	0	0	1	1
B1A11	n	16	9	0	0	0	0	16	9	0	0
B1A12	n	8	3	0	0	0	0	0	0	8	3
B1A13	n	4	2	0	0	0	0	0	0	4	2
B1A14	n	8	3	2	1	2	2	2	0	2	0
B1A15	n	1	1	0	0	0	0	1	1	0	0
B1A16	n	2	2	1	1	1	1	0	0	0	0
B1A17	n	2	2	1	1	0	0	1	1	0	0
B1A18	n	1	1	0	0	1	1	0	0	0	0
B1A19	n	4	3	2	2	1	1	1	0	0	0
B1A20	n	16	7	0	0	6	2	5	4	5	1
B1A21	n	4	4	2	2	0	0	2	2	0	0
B2A01	n	4	1	1	0	1	0	1	1	1	0
B2A02	n	2	2	2	2	0	0	0	0	0	0
B2A04	n	1	1	0	0	0	0	1	1	0	0
B2A05	n	1	1	1	1	0	0	0	0	0	0
B2A06	n	4	2	0	0	2	2	0	0	2	0
B2A08	n	2	1	0	0	0	0	1	1	1	0
B2A09	n	4	4	0	0	4	4	0	0	0	0
B2A10	n	16	12	8	6	8	6	0	0	0	0
B2A12	n	8	6	0	0	0	0	8	6	0	0
B2A13	n	1	1	0	0	1	1	0	0	0	0
B2A14	n	8	5	2	1	2	2	2	1	2	1
B2A15	n	1	1	0	0	0	0	0	0	1	1
B2A16	n	4	3	0	0	2	2	1	1	1	0
B2A17	n	8	5	0	0	4	4	0	0	4	1
B2A18	n	16	7	4	2	4	3	4	1	4	1
B2A19	n	2	2	0	0	2	2	0	0	0	0
B2A20	n	2	1	0	0	1	1	0	0	1	0
B2A21	n	8	2	0	0	2	1	3	1	3	0
B2A22	n	16	7	5	3	0	0	5	2	6	2
B3A01	n	1	1	0	0	0	0	1	1	0	0
B3A02	n	2	2	1	1	0	0	1	1	0	0
B3A03	n	4	3	1	1	1	1	0	0	2	1
B3A04	n	8	6	8	6	0	0	0	0	0	0
B3A05	n	8	3	3	2	0	0	2	1	3	0
B3A06	n	1	1	1	1	0	0	0	0	0	0
B3A07	n	8	2	2	0	2	0	2	2	2	0
B3A08	n	2	2	2	2	0	0	0	0	0	0
B3A09	n	16	9	16	9	0	0	0	0	0	0
B3A11	n	4	4	2	2	2	2	0	0	0	0
B3A12	n	1	1	0	0	0	0	0	0	1	1
B3A13	n	4	3	4	3	0	0	0	0	0	0
B3A16	n	16	6	0	0	8	4	0	0	8	2
B3A17	n	1	1	0	0	1	1	0	0	0	0
B3A19	n	2	2	1	1	1	1	0	0	0	0
B3A20	n	8	2	0	0	0	0	4	1	4	1
B3A21	n	2	1	0	0	0	0	0	0	2	1
B3A22	n	16	5	4	0	4	2	4	3	4	0
B3A23	n	4	3	1	0	1	1	1	1	1	1
B3A24	n	16	5	6	3	5	2	0	0	5	0
B4A02	n	16	9	5	2	5	2	6	5	0	0
B4A04	n	4	2	1	1	1	1	1	0	1	0
B4A06	n	8	7	0	0	8	7	0	0	0	0
B4A07	n	4	1	0	0	0	0	2	1	2	0
B4A08	n	8	5	4	2	4	3	0	0	0	0
B4A09	n	1	1	0	0	0	0	0	0	1	1
B4A10	n	8	8	2	2	3	3	3	3	0	0
B4A11	n	4	3	1	1	0	0	2	1	1	1
B4A12	n	1	1	1	1	0	0	0	0	0	0
B4A13	n	1	1	0	0	0	0	1	1	0	0
B4A14	n	2	2	0	0	2	2	0	0	0	0
B4A15	n	2	2	0	0	1	1	0	0	1	1
B4A16	n	8	3	2	1	2	1	2	1	2	0
B4A17	n	2	2	0	0	0	0	2	2	0	0
B4A18	n	16	7	4	2	4	2	4	2	4	1
B4A20	n	16	4	0	0	0	0	8	3	8	1
B4A21	n	2	1	0	0	0	0	1	0	1	1
B4A22	n	4	2	0	0	0	0	4	2	0	0
